# Supplementary material for: O-Linked Sialoglycans Modulate the Proteolysis of SARS-CoV-2 Spike and Likely Contribute to the Mutational Trajectory in Variants of Concern
Source: ACS Cent Sci. 2023 Feb 16;9(3):393–404. doi: 10.1021/acscentsci.2c01349 (PMC10037455; doi:10.1021/acscentsci.2c01349)
Supplement: Supplementary file 2 — oc2c01349_si_002.xlsx [file oc2c01349_si_002.xlsx]

## Sheet: BH-GalNAc-T1 cells
WT FL-S coexpressed in BH-GalNAc-T1 enginnered cells and ITag-GalN6yne tagged
Peptide	Glycan	MA	mass	Theor. Mass	Theor. +1	ppm	RT (min)
VQPT[+420]ESIVR	GalN6yne-ITag	20013049	724.898	724.896	1448.79	2.06926	34
ASYQTQT[+420]NSPR	GalN6yne-ITag	4232418	836.907	836.905	1672.8	1.43385	24
CDIPIGAGICASYQTQT[+420]NSPR	GalN6yne-ITag	72864424	910.432	910.43	2729.28	2.19676	65
WT S1/S2 cleaved spike fractions coexpressed in BH-GalNAc-T1 enginnered cells and ITag-GalN6yne tagged
Peptide	Glycan	MA	mass	Theor. Mass	Theor. +1	ppm	RT (min)
VQPT[+420]ESIVR	GalN6yne-ITag	84973260	724.898	724.896	1448.79	2.06926	33
ASYQTQT[+420]NSPR	GalN6yne-ITag	29562872	836.907	836.905	1672.8	1.43385	24
CDIPIGAGICASYQTQT[+420]NSPR	GalN6yne-ITag	510889904	910.433	910.43	2729.28	2.74595	65
GalN6yne-Itag	GalN6yne

## Sheet: BH-GalNAc-T2 cells
WT FL-S coexpressed in BH-GalNAc-T2 enginnered cells and ITag-GalN6yne tagged
Peptide	Glycan	MA	mass	Theor. Mass	Theor. +1	ppm	RT (min)
VQPT[+420]ESIVR	GalN6yne-ITAG	893082815	724.898	724.896	1448.79	1.65541	34
WT S1/S2 cleaved spike fractions coexpressed in BH-GalNAc-T2 enginnered cells and ITag-GalN6yne tagged
Peptide	Glycan	MA	mass	Theor. Mass	Theor. +1	ppm	RT (min)
VQPT[+420]ESIVR	GalN6yne-ITAG	1881220916	724.898	724.896	1448.79	1.93131	33
VY(ST)[+420]GSNVFQTR	GalN6yne-ITAG	5843472	593.633	593.632	1778.88	2.02145	43
		1881220916
GalN6yne-Itag	GalN6yne
