# Supplementary material for: O-Linked Sialoglycans Modulate the Proteolysis of SARS-CoV-2 Spike and Likely Contribute to the Mutational Trajectory in Variants of Concern
Source: ACS Cent Sci. 2023 Feb 16;9(3):393–404. doi: 10.1021/acscentsci.2c01349 (PMC10037455; doi:10.1021/acscentsci.2c01349)
Supplement: Supplementary file 3 — oc2c01349_si_003.xlsx [file oc2c01349_si_003.xlsx]

## Sheet: FL-S glycosylation
	Recombinant WT FL-S in-gel digestion
	Peptide Sequence	Glycan	[M+H]+	Mass area	Base peak	normalized mass area
	CDIPIGAGICASYQTQTNSPR	HexNAc(2)Hex(2)NeuAc(2)	3621.52	6007145	20900000000	0.0287423
	CDIPIGAGICASYQTQTNSPR	HexNAc(2)Hex(2)NeuAc(1)	3330.42	8508229	20900000000	0.0407092
	CDIPIGAGICASYQTQTNSPR	HexNAc(1)Hex(1)NeuAc(2)	3256.39	10493189	20900000000	0.0502066
	CDIPIGAGICASYQTQTNSPR	HexNAc(1)Hex(1)NeuAc(1)	2965.29	6803146	20900000000	0.0325509
	CDIPIGAGICASYQTQTNSPR	HexNAc(2)Hex(2)	3039.33	8403883	20900000000	0.04021
	CDIPIGAGICASYQTQTNSPR	HexNAc(1)Hex(1)	2674.2	20062244	20900000000	0.0959916
			Totals	60277836	20900000000	0.288411

## Sheet: S1S2 glycosylation
	Recombinant WT S1/S2 cleaved fractions in-gel digestion
	Peptide Sequence	Total Glycan Compositon	[M+H]+	Mass area	Base peak	normalized mass area
	CDIPIGAGICASYQTQTNSPR	HexNAc(2)Hex(2)NeuAc(2)	3621.52	nd	22300000000	nd
	CDIPIGAGICASYQTQTNSPR	HexNAc(2)Hex(2)NeuAc(1)	3330.42	nd	22300000000	nd
	CDIPIGAGICASYQTQTNSPR	HexNAc(1)Hex(1)NeuAc(2)	3256.39	2260305	22300000000	0.0101359
	CDIPIGAGICASYQTQTNSPR	HexNAc(1)Hex(1)NeuAc(1)	2965.29	1840280	22300000000	0.00825238
	CDIPIGAGICASYQTQTNSPR	HexNAc(2)Hex(2)	3039.33	547006	22300000000	0.00245294
	CDIPIGAGICASYQTQTNSPR	HexNAc(1)Hex(1)	2674.2	6878328	22300000000	0.0308445
			Totals	11525919	22300000000	0.0516857

## Sheet: FL-S to S1S2 analysis
Recombinant WT FL-S in-gel digestion								Recombinant WT S1/S2 cleaved fractions in-gel digestion
Peptide Sequence	Glycan	[M+H]+	Mass area	Base peak	normalized mass area			Peptide Sequence	Total Glycan Compositon	[M+H]+	Mass area	Base peak	normalized mass area
CDIPIGAGICASYQTQTNSPR	HexNAc(2)Hex(2)NeuAc(2)	3621.52	6007145	20900000000	2.87423			CDIPIGAGICASYQTQTNSPR	HexNAc(2)Hex(2)NeuAc(2)	3621.52	nd	22300000000	nd
CDIPIGAGICASYQTQTNSPR	HexNAc(2)Hex(2)NeuAc(1)	3330.42	8508229	20900000000	4.07092			CDIPIGAGICASYQTQTNSPR	HexNAc(2)Hex(2)NeuAc(1)	3330.42	nd	22300000000	nd
CDIPIGAGICASYQTQTNSPR	HexNAc(1)Hex(1)NeuAc(2)	3256.39	10493189	20900000000	5.02066			CDIPIGAGICASYQTQTNSPR	HexNAc(1)Hex(1)NeuAc(2)	3256.39	2260305	22300000000	1.01359
CDIPIGAGICASYQTQTNSPR	HexNAc(1)Hex(1)NeuAc(1)	2965.29	6803146	20900000000	3.25509			CDIPIGAGICASYQTQTNSPR	HexNAc(1)Hex(1)NeuAc(1)	2965.29	1840280	22300000000	0.825238
CDIPIGAGICASYQTQTNSPR	HexNAc(2)Hex(2)	3039.33	8403883	20900000000	4.021			CDIPIGAGICASYQTQTNSPR	HexNAc(2)Hex(2)	3039.33	547006	22300000000	0.245294
CDIPIGAGICASYQTQTNSPR	HexNAc(1)Hex(1)	2674.2	20062244	20900000000	9.59916			CDIPIGAGICASYQTQTNSPR	HexNAc(1)Hex(1)	2674.2	6878328	22300000000	3.08445
		Totals	60277836	20900000000	28.8411					Totals	11525919	22300000000	5.16857
						Ratio S:S1/S2	5.58008
						Ratio Sia only	8.27751
						FL-S	S1/S2
						2.87423	0
						4.07092	0
						5.02066	1.01359
						3.25509	0.825238
						4.021	0.245294
						9.59916	3.08445
			Representative SDS-PAGE SafeBlue-stained gel from which bands were excised for in-gel digestion. Samples in the gel correspond to SARS-CoV-2 spike purified from Expi293F cells and treated with PNGase-F prior to in-gel digestion.
